# Supplementary material for: Predictors for day case surgery in shoulder arthroplasty: a study using the National Joint Registry and Hospital Episode Statistics for England
Source: J Orthop Surg Res. 2025 Nov 26;20:1042. doi: 10.1186/s13018-025-06440-5 (PMC12659241; doi:10.1186/s13018-025-06440-5)
Supplement: Supplementary file 2 — Supplementary file2 (XLSX 10 kb) [file 13018_2025_6440_MOESM2_ESM.xlsx]

## Sheet: Sheet1
Day-Case Surgery Prediction Tool
Variable	Patient Group	Group Codes		Predicted Probability (%)	0.942292
Age group	1	1= <60 2= 60-69 3=70-79 4=80+
Unit case group	Q1	Q1 = low volume unit (<17 cases per annum) Q2 = 17.01-26.00 cases per annum Q3 = 26.01-37.74 Q4 = high voume units (>37.75 cases per annum)
Gender	1	1 = Male 0 = Female
ASA class	0	0 = ASA 1 or 2, 1 = ASA 3+
PROMs group	2	0 = missing 1= OSS <=10 2= OSS 11-16 3=OSS 17-22 4= >22
Dementia	0	1=Yes 0=No
Hemiplegia	0	1=Yes 0=No
Day of Week	1	1 = Mon–Thu, 0 = Fri–Sun
Implant Type	RSA	Select one: RSA, TSA, HA
